# Supplementary material for: Plasmid-mediated colistin resistance among human clinical Enterobacterales isolates: national surveillance in the Czech Republic
Source: Front Microbiol. 2023 Apr 27;14:1147846. doi: 10.3389/fmicb.2023.1147846 (PMC10174314; doi:10.3389/fmicb.2023.1147846)
Supplement: Supplementary file 1 [file Table_1.xlsx]

## Sheet: List1
Supplementary Table S1
								Plasmids carrying mcr3				Antibiotic resistance profile (MIC)4															mcr genes					Other antibiotic resistance genes
Isolate no.	Bacterial species	MLST1	Phylogroup2	Sample type	Sampling place	Sampling year	MinION sequencing	Plasmid profiles of isolates	Conjugative transfer of mcr genes	Location of mcr gene	Plasmid size (bp)	COL	AMP	AMS	PPT	CXT	CTX	CTZ	CPM	CTT	MER	COT	CIP	AMI	GEN	TOB	mcr-1.1	mcr-1.2	mcr-4.2	mcr-4.3	mcr-9.1	aadA1	aadA2	aadA2b	aadA5	aadA16	aadA17	aadA24	aph(3')-Ia	aph(4)-Ia	aac(3)-IIa	aac(3)-IId	aph(3'')-Ib	aac(6')-Ib-cr	aac(6')-Ib3	aac(6')-IIc	aph(6)-Id	ant(2'')-Ia	armA
57185	C. freundii	ST18	nd	rectal swab	Hradec Králové	2020	yes		nd	IncHI2/ST1	330.692	>16	>32	>64	>32	>32	>4	>4	>4	>4	>8	>8	>4	32	>16	>16					+				+									+	+	+
17549	E. asburiae	ST484	nd	sputum	Karlovy Vary	2012	no		nd	chromosome	nd	16	>32	>32	4	>32	2	8	≤0,25	nt	≤0,125	>128	0.5	1	>32	16					+										+			+
22591	E. asburiae	ST484	nd	blood	Příbram	2013	no	1: 345 kb, 2: 165 kb	yes	IncHI2/ST1	~220,000	>16	>32	32	8	>32	>32	16	8	nt	≤0,125	>128	4	4	>32	32					+	+									+		+	+			+
25730	E. asburiae	ST484	nd	blood	Brno	2014	no		nd	chromosome	nd	8	8	2	0.5	>32	≤0,25	≤0,25	≤0,25	nt	≤0,125	≤0,06	≤0,06	0.5	≤0,25	≤0,25					+
55121	E. asburiae	ST484	nd	sputum	Ostrava	2019	no		nd	chromosome	nd	>16	16	16	1	>32	0.06	0.125	≤0,03	0.125	≤0,06	≤0,06	≤0,03	1	0.5	0.5					+
55135	E. asburiae	ST484	nd	urine	Ostrava	2019	no		nd	chromosome	nd	>16	>32	>64	4	>32	0.25	0.5	0.06	0.5	≤0,06	0.25	0.03	1	0.5	0.5					+
55136	E. asburiae	ST484	nd	urine	Ostrava	2019	no		nd	chromosome	nd	>16	16	32	1	>32	0.125	0.25	≤0,03	0.25	≤0,06	≤0,06	≤0,03	1	0.5	0.5					+
55832	E. asburiae	ST358	nd	tongue swab	Ostrava	2020	no		nd	chromosome	nd	>16	>32	16	0.5	>32	0.125	0.125	≤0,03	0.125	≤0,06	≤0,06	≤0,03	1	0.5	0.5					+
56674	E. asburiae	ST484	nd	urine	Ostrava	2020	yes		nd	chromosome	nd	>16	>32	>64	>32	>32	>4	>4	>4	2	≤0,06	>8	>4	4	>16	>16					+										+		+	+			+
57826	E. asburiae	ST358	nd	tongue swab	Ostrava	2020	no		nd	chromosome	nd	>16	>32	32	8	>32	4	0.25	≤0,03	0.125	≤0,06	≤0,06	≤0,03	1	0.5	1					+
58161	E. asburiae	ST484	nd	throat swab	Ostrava	2020	no		nd	chromosome	nd	>16	16	32	1	>32	0.06	0.125	≤0,03	0.125	≤0,06	≤0,06	≤0,03	2	1	0.5					+
58447	E. asburiae	ST484	nd	throat swab	Ostrava	2020	no		nd	chromosome	nd	>16	32	16	2	>32	0.5	0.125	≤0,03	0.25	≤0,06	≤0,06	≤0,03	1	0.5	0.5					+
59346	E. asburiae	ST484	nd	sputum	Ostrava	2020	no		nd	chromosome	nd	>16	>32	>64	8	>32	4	4	0.06	1	0.25	≤0,06	≤0,03	1	0.25	0.25					+
60666	E. asburiae	ST484	nd	throat swab	Ostrava	2020	no		nd	chromosome	nd	>16	8	8	2	>32	0.125	0.125	≤0,03	0.125	≤0,06	≤0,06	≤0,03	≤0,25	0.25	0.5					+
4951	E. cloacae	ST1	nd	tongue swab	Brno - Bohunice	2010	no		nd	chromosome	nd	>16	>32	32	4	>32	0.25	0.5	0.25	nt	0.125	1	0.06	1	0.25	0.5					+
17620	E. hormaechei	ST91	nd	wound swab	Prague	2012	yes		no	IncHI2/novel ST	276.87	4	>32	>32	>32	>32	32	2	4	nt	1	>128	2	1	2	4					+			+														+
50607	E. cloacae	ST1525	nd	urine	Nový Jičín	2020	yes		nd	chromosome	nd	>16	>32	>64	2	>32	0.5	1	≤0,03	0.5	≤0,06	0.125	≤0,03	1	0.5	0.5					+
50788	E. cloacae	ST1525	nd	urine	Nový Jičín	2020	no		nd	chromosome	nd	>16	>32	>64	8	>32	0.25	1	≤0,03	0.5	≤0,06	0.125	≤0,03	1	0.5	0.5					+
49985	E. kobei	ST54	nd	rectal swab	Prague	2019	no		no	ColE10 (mcr-4.3)	nd	16	>32	>64	32	>32	>4	>4	2	>4	4	0.25	≤0,03	2	0.5	0.5				+	+												+				+
54500	E. kobei	ST54	nd	rectal swab	Prague	2019	no		no	ColE10 (mcr-4.3)	nd	>16	>32	>64	16	>32	>4	>4	1	>4	2	0.125	0.06	2	1	1				+	+
16539	E. kobei	ST591	nd	blood	Strakonice	2012	yes	1: 33 kb, 2: 55 kb, 3: 90 kb, 4: 120 kb, 5: 285 kb	no	IncHI2/ST1	285.283	16	>32	>32	4	>32	16	>32	2	nt	0.25	>128	2	1	≤0,25	0.5					+			+									+				+
26153	E. kobei	ST54	nd	rectal swab	Prague	2014	yes		no	ColE10 (mcr-4.2)	12.808	>16	>32	>32	>32	>32	>32	>32	4	nt	16	0.125	≤0,06	1	≤0,25	0.5			+		+
57166	E. kobei	ST32	nd	wound swab	Prague	2020	yes		nd	chromosome	nd	>16	>32	>64	32	>32	>4	>4	0.25	4	≤0,06	0.125	0.06	1	0.5	0.5					+
59720	E. kobei	ST2149	nd	wound swab	Ostrava	2020	yes		nd	chromosome	nd	>16	32	16	2	>32	0.25	0.25	0.06	0.25	≤0,06	≤0,06	≤0,03	1	0.5	0.5					+
55678	E. roggenkampii	ST523	nd	skin swab	Ostrava	2020	no		nd	chromosome	nd	>16	>32	32	1	>32	>4	0.25	≤0,03	0.25	0.125	0.25	≤0,03	2	1	1					+
42906	E. coli	ST453	B1	urine	Nový Jičín	2018	no	1: 33 kb, 2: 40 kb, 3: 85 kb, 4: 130 kb	yes	IncX4	~33,000	8	>32	>64	4	4	0.125	0.5	0.06	0.25	≤0,06	>8	>4	2	0.5	1	+					+											+				+
42913	E. coli	ST448	B1	rectal swab	Prague	2018	no	1: 33 kb, 2: 40 kb, 3: 85 kb, 4: 130 kb	yes	IncX4	33.304	8	>32	>64	>32	>32	>4	>4	4	>4	1	>8	>4	4	>16	>16	+								+							+	+	+			+
43934	E. coli	ST8186	B2	tonsil swab	Ostrava	2018	yes	1: 35 kb, 2: 85 kb, 3: 150 kb, 4: 190 kb, 5: 225 kb	yes	IncHI2/ST4	225.732	8	>32	>64	2	4	0.06	0.125	0.06	0.5	≤0,06	≤0,06	≤0,03	2	1	1	+										+						+				+
44158	E. coli	ST156	B1	wound swab	Karviná	2018	no	1: 33 kb, 2: 78 kb, 3: 110 kb, 4: 140 kb	yes	IncX4	33.303	8	>32	64	4	8	0.06	0.25	0.06	0.25	≤0,06	≤0,06	>4	2	1	1		+
44653	E. coli	ST1196	B1	urine	Ostrava-Poruba	2018	no	1: 33 kb, 2: 85 kb, 3: 150 kb	yes	IncX4	33.303	8	>32	32	4	8	0.25	0.25	0.06	0.25	≤0,06	>8	>4	2	0.5	1	+											+
45082	E. coli	ST744	A	blood	Ostrava-Poruba	2018	no	1: 33 kb, 2: 55 kb, 3: 85 kb, 4: 140 kb	yes	IncX4	34.068	8	>32	>64	1	4	0.06	0.25	≤0,03	0.125	≤0,06	>8	>4	2	1	2	+								+				+				+				+
46968	E. coli	ST3941	A	urine	Opava	2018	no	1: 33 kb, 2: 80 kb, 3: 100 kb	yes	IncX4	~33,000	8	>32	16	1	2	≤0,03	0.125	≤0,03	0.125	≤0,06	>8	>4	2	1	1	+								+								+				+
48652	E. coli	ST167	A	urine	Ostrava	2019	no	1: 33 kb, 2: 55 kb, 3: 140 kb	yes	IncX4	~33,000	>16	>32	>64	4	4	0.25	0.25	0.06	0.25	≤0,06	0.25	>4	4	1	1	+					+	+
48907	E. coli	ST744	A	urine	Nový Jičín	2019	no	1: 33 kb, 2: 100 kb	yes	IncX4	~33,000	8	>32	32	2	8	0.06	0.25	0.06	0.25	≤0,06	>8	>4	2	2	2	+																+				+
48964	E. coli	ST88	C	urine	Ostrava-Poruba	2019	no	1: 33 kb, 2: 75 kb, 3: 120 kb, 4: 225 kb	yes	IncHI2/ST4	~220,000	8	>32	>64	2	16	0.125	0.5	0.125	0.25	≤0,06	>8	1	4	>16	16	+					+	+						+		+		+				+
49016	E. coli	ST539	B1	urine	Ostrava	2019	no		no	IncX4	nd	8	>32	>64	2	16	0.125	0.25	0.125	0.25	≤0,06	>8	>4	4	1	2	+					+
49687	E. coli	ST538	B2	urine	Ostrava	2019	no	1: 55 kb, 160 kb	yes	IncI2	~55,000	8	>32	>64	32	8	0.125	0.25	0.06	0.25	≤0,06	0.125	0.5	4	1	2	+
50279	E. coli	ST2766	B1	urine	Ostrava	2019	no	1: 55 kb, 130 kb	yes	IncI2	~55,000	8	8	4	4	8	0.125	0.5	0.06	0.25	≤0,06	0.125	≤0,03	4	1	1	+
50772	E. coli	ST538	B2	urine	Ostrava	2019	no	1: 33 kb, 2: 55 kb, 3: 90 kb, 4: 180 kb	yes	IncI2	~55,000	8	>32	>64	2	16	0.125	0.5	0.06	0.25	≤0,06	>8	>4	2	>16	16	+																+				+
50774	E. coli	ST69	D	urine	Ostrava	2019	no	1: 33 kb, 2: 120 kb, 3: 140 kb	yes	IncX4	~33,000	8	>32	>64	2	8	0.06	0.25	0.06	0.25	≤0,06	>8	0.5	4	1	1	+					+
51133	E. coli	ST117	G	urine	Ostrava	2019	yes		no	IncHI2/ST4	237.743	>16	>32	>64	2	8	0.125	0.5	0.06	0.25	≤0,06	0.125	≤0,03	2	1	1	+					+		+
52110	E. coli	ST453	B1	urine	Nový Jičín	2019	no	1: 33 kb, 2: 40 kb, 3: 90 kb, 4: 104 kb	yes	IncX4	~33,000	8	>32	>64	4	4	0.125	0.5	0.125	0.25	≤0,06	>8	>4	2	1	1	+					+											+				+
52230	E. coli	ST1011	E	blood	Příbram	2019	no	1: 33 kb, 2: 90 kb, 3: 120 kb	yes	IncX4	~33,000	8	>32	>64	8	>32	0.5	0.5	0.5	0.5	≤0,06	0.125	>4	2	>16	16	+										+					+
52563	E. coli	ST410	C	wound swab	Ostrava	2019	no	1: 33 kb, 2: 40 kb, 3: 90 kb	yes	IncX4	~33,000	8	>32	>64	>32	8	0.125	0.5	0.06	0.25	≤0,06	0.125	>4	2	2	1	+
52637	E. coli	ST744	A	blood	Plzeň	2019	no	1: 33 kb, 2: 55 kb, 3: 60 kb, 4: 90 kb, 5:104 kb	yes	IncX4	~33,000	8	>32	>64	8	8	0.06	0.25	0.125	0.25	≤0,06	>8	>4	16	4	4	+					+		+	+								+				+
52857	E. coli	ST744	A	urine	Ostrava	2019	no	1: 33 kb, 2: 104 kb, 3: 180 kb	yes	IncX4	~33,000	16	>32	>64	2	4	0.06	0.25	0.06	0.25	≤0,06	>8	>4	8	2	1	+					+			+				+
53288	E. coli	ST538	B2	urine	Ostrava	2019	yes	1: 60 kb, 2: 180 kb	yes	IncI2	60.733	8	>32	>64	>32	8	0.25	0.25	0.06	0.25	≤0,06	≤0,06	0.5	4	1	1	+
54076	E. coli	ST69	D	urine	Ostrava	2019	no	1: 33 kb, 2: 80 kb	yes	IncX4	~33,000	8	>32	>64	4	8	0.125	0.25	0.06	0.5	≤0,06	>8	>4	8	4	1	+								+								+				+
54164	E. coli	ST131	B2	decubitus swab	Prague	2019	no	1: 33 kb, 2: 140 kb	yes	IncX4	~33,000	16	>32	>64	2	8	0.125	0.5	0.125	0.25	≤0,06	≤0,06	≤0,03	4	1	2	+
54343	E. coli	ST744	A	urine	Ostrava	2019	no	1: 33 kb, 2: 150 kb	yes	IncX4	~33,000	8	>32	>64	2	8	0.125	0.25	0.06	0.25	≤0,06	>8	>4	2	1	1	+					+			+
54345	E. coli	ST1011	E	urine	Ostrava	2019	no	1: 33 kb, 2: 60 kb, 3: 140 kb	yes	IncX4	~33,000	8	>32	>64	32	8	0.25	1	0.5	0.5	≤0,06	>8	>4	4	1	4	+						+										+				+
54444	E. coli	ST744	A	urine	Ostrava	2019	no	1: 33 kb, 2: 150 kb	yes	IncX4	~33,000	16	>32	>64	2	8	0.06	0.25	0.06	0.5	≤0,06	>8	>4	4	2	2	+					+
55154	E. coli	ST349	D	urine	Nový Jičín	2019	no	1: 33 kb, 2: 80 kb, 3: 140 kb	yes	IncX4	~33,000	8	>32	>64	2	8	>4	>4	>4	0.25	≤0,06	>8	≤0,03	4	2	1	+																+				+
55339	E. coli	ST533	B1	urine	Ostrava	2020	no	1: 33 kb, 2: 104 kb, 3: 210 kb	yes	IncX4	~33,000	8	>32	>64	4	8	>4	>4	>4	0.5	≤0,06	>8	>4	2	1	1	+					+		+
55923	E. coli	ST744	A	urine	Ostrava	2020	no		no	IncX4	nd	8	>32	8	1	4	0.06	0.125	≤0,03	0.125	≤0,06	>8	>4	2	4	2	+					+			+
56099	E. coli	ST1326	B1	urine	Ostrava	2020	no		no	IncHI2/ST4	nd	16	>32	>64	>32	8	0.125	1	0.125	0.5	≤0,06	>8	0.5	4	>16	>16	+					+							+		+		+				+
56345	E. coli	ST73	B2	wound swab	Ostrava	2020	no	1: 33 kb	yes	IncX4	~33,000	16	>32	>64	16	8	0.25	0.5	0.125	0.5	≤0,06	0.125	≤0,03	4	2	2	+
56354	E. coli	ST1011	E	urethra swab	Nový Jičín	2020	no	1: 33 kb, 2: 225 kb	yes	IncHI2/ST4	~220,000	8	>32	>64	2	8	0.125	0.25	0.06	0.25	≤0,06	>8	>4	4	4	2	+						+						+								+
57115	E. coli	ST58	B1	blood	Ústí nad Labem	2020	no	1: 40 kb, 2: 55 kb, 3: 75 kb, 4: 140 kb	yes	IncI2	~55,000	8	>32	4	2	4	0.125	0.25	0.06	0.25	≤0,06	>8	4	2	>16	16	+					+			+							+	+				+
57467	E. coli	ST88	C	urine	Brno	2020	no	1: 33 kb, 2: 55 kb, 3: 140 kb	yes	IncX4	~33,000	8	>32	>64	2	4	0.125	0.5	0.06	0.25	≤0,06	≤0,06	≤0,03	2	1	1	+
57791	E. coli	ST2556	B2	urine	Nový Jičín	2020	no		no	IncX4	nd	8	>32	>64	>32	8	>4	>4	>4	>4	≤0,06	>8	0.5	4	1	1	+
58559	E. coli	ST744	A	urine	Ostrava	2020	no	1: 33 kb, 2: 55 kb, 3: 90 kb	yes	IncX4	~33,000	8	>32	>64	8	4	0.06	0.25	0.06	0.25	≤0,06	>8	>4	4	2	2	+								+				+				+				+
59201	E. coli	ST3997	A	blood	Ostrava	2020	no		no	IncX4	nd	8	>32	>64	2	8	0.125	0.25	0.125	0.25	≤0,06	>8	>4	4	2	2	+					+		+
60061	E. coli	ST744	A	urine	Ostrava	2020	no	1: 33 kb, 2: 55 kb, 3: 140 kb	yes	IncX4	~33,000	8	>32	>64	2	4	0.06	0.25	0.06	0.25	≤0,06	>8	>4	4	1	1	+								+			+	+				+				+
60233	E. coli	ST162	B1	urine	Ostrava	2020	no	1: 55 kb, 2: 140 kb	yes	IncI2	~55,000	16	>32	>64	4	16	0.125	0.5	0.125	0.25	≤0,06	>8	>4	4	2	1	+					+		+
60377	E. coli	ST88	C	urine	Ostrava	2020	no	1: 33 kb, 2: 120 kb, 3: 155 kb	yes	IncX4	~33,000	8	>32	>64	4	8	0.125	0.25	0.125	0.25	≤0,06	>8	≤0,03	8	2	2	+												+				+				+
60423	E. coli	ST224	B1	urine	Opava	2020	no	1: 33 kb, 2: 90 kb, 3: 120 kb	yes	IncX4	~33,000	8	>32	>64	8	16	0.125	0.25	0.25	0.25	≤0,06	>8	>4	4	2	2	+					+
60461	E. coli	ST162	B1	urine	Ostrava	2020	no	1: 55 kb, 2: 120 kb	yes	IncI2	~55,000	8	>32	>64	2	16	0.25	0.5	0.06	0.125	≤0,06	≤0,06	>4	8	2	2	+										+
60462	E. coli	ST744	A	urine	Ostrava	2020	no	1: 55 kb, 2: 140 kb	yes	IncI2	~55,000	8	1	≤0,5	0.5	2	≤0,03	0.06	≤0,03	0.125	≤0,06	>8	4	2	1	2	+								+								+				+
40331	K. pneumoniae	ST290	nd	urine	Třinec	2017	no	1: 28 kb, 2: 33 kb, 3: 70 kb, 4: 78 kb, 5: 120 kb	yes	IncX4	33.303	16	>32	4	4	2	≤0,03	0.125	≤0,03	0.25	≤0,06	0.125	≤0,03	1	0.25	0.25	+
46049	K. pneumoniae	ST147	nd	pus	Ostrava	2018	no	1: 33 kb, 2: 55 kb	yes	IncX4	33.303	16	>32	16	2	4	0.06	0.25	≤0,03	0.25	≤0,06	>8	4	1	0.5	0.5	+					+
48796	K. pneumoniae	ST231	nd	ulcer swab	Ostrava	2019	no	1: 33 kb, 2: 55 kb	yes	IncX4	≥ 33,000	16	>32	>64	4	4	0.06	0.25	0.06	0.25	≤0,06	>8	>4	4	0.5	8	+					+	+			+			+					+
59496	K. pneumoniae	ST726	nd	urine	Ostrava	2020	yes	1: 66 kb, 2: 215 kb, 3: 255 kb	yes	IncHI2/ST3	254.909	>16	>32	>64	16	>32	>4	>4	>4	1	≤0,06	>8	>4	>32	>16	>16	+					+		+		+			+	+				+					+
1MLST, multilocus sequence typing; 2nd, not determined; 3nd, not determined; ST, sequence type; 4MIC, minimum inhibitory concentration (mg/L) to antibiotics: COL, colistin; AMP, ampicillin; AMS,ampicillin/sulbactam; PPT, piperacilin/tazobactam; CXT, cefoxitin; CTX, cefotaxime; CTZ, ceftazidime; CPM, cefepime; CTT, ceftozolan/tazobactam; MER, meropenem; COT, cotrimoxazole; CIP, ciprofloxacin; AMI,…
[truncated: 149 more columns]
